# Supplementary material for: AI-assisted selection of mating pairs through simulation-based optimized progeny allocation strategies in plant breeding
Source: Front Plant Sci. 2024 Mar 28;15:1361894. doi: 10.3389/fpls.2024.1361894 (PMC11138345; doi:10.3389/fpls.2024.1361894)
Supplement: Supplementary file 1 [file DataSheet_1.zip]

Archive with 2 entries (2 files):
- Figure S1 - S3, Table S1 - S2.PDF
- Table S3.XLSX
