# Supplementary material for: AI-assisted selection of mating pairs through simulation-based optimized progeny allocation strategies in plant breeding
Source: Front Plant Sci. 2024 Mar 28;15:1361894. doi: 10.3389/fpls.2024.1361894 (PMC11138345; doi:10.3389/fpls.2024.1361894)
Supplement: Supplementary file 1 [file DataSheet_1.zip › Table S3.XLSX]

## Sheet: Table S3
	Parent 1	Parent 2	Equal	BV	WBV	TBV	BVGVP	WBVGVP	TBVGVP
106	G0_0669	G0_0669	2	8	45	19	6	4	14
1	G0_0669	G0_1408	3	7	32	15	6	5	13
107	G0_1408	G0_1408	2	6	23	12	7	5	13
2	G0_0669	G0_0551	3	6	10	10	6	4	9
15	G0_1408	G0_0551	2	6	7	8	6	4	9
4	G0_0669	G0_0943	3	5	7	6	4	3	5
5	G0_0669	G0_1137	3	5	7	6	4	3	5
6	G0_0669	G0_1235	3	5	7	6	4	3	5
3	G0_0669	G0_0227	3	3	8	5	3	4	5
108	G0_0551	G0_0551	2	5	2	5	6	3	6
17	G0_1408	G0_0943	2	4	5	5	4	4	5
18	G0_1408	G0_1137	2	4	5	5	4	4	5
19	G0_1408	G0_1235	2	4	5	5	4	4	5
16	G0_1408	G0_0227	2	3	6	4	3	4	5
12	G0_0669	G0_1319	2	4	4	5	4	3	4
13	G0_0669	G0_1603	2	4	4	5	4	3	4
8	G0_0669	G0_0095	3	4	4	4	3	3	4
9	G0_0669	G0_1425	3	4	4	4	3	3	4
10	G0_0669	G0_1563	3	4	4	4	3	3	4
25	G0_1408	G0_1319	2	4	3	4	4	3	4
26	G0_1408	G0_1603	2	4	3	4	4	3	4
27	G0_1408	G0_0925	2	4	3	4	4	3	4
14	G0_0669	G0_0925	2	4	3	4	3	3	4
29	G0_0551	G0_0943	2	4	2	3	4	3	4
30	G0_0551	G0_1137	2	4	2	3	4	3	4
31	G0_0551	G0_1235	2	4	2	3	4	3	4
21	G0_1408	G0_0095	2	3	3	4	3	3	4
22	G0_1408	G0_1425	2	3	3	4	3	3	4
23	G0_1408	G0_1563	2	3	3	4	3	3	4
20	G0_1408	G0_0652	2	3	3	3	3	3	3
7	G0_0669	G0_0652	3	3	4	4	2	1	3
28	G0_0551	G0_0227	2	3	2	3	3	3	3
37	G0_0551	G0_1319	2	3	0	3	4	1	3
38	G0_0551	G0_1603	2	3	0	3	4	1	3
33	G0_0551	G0_0095	2	3	1	2	3	1	3
34	G0_0551	G0_1425	2	3	1	2	3	1	3
35	G0_0551	G0_1563	2	3	1	2	3	1	3
51	G0_0943	G0_1137	2	3	1	2	3	2	2
52	G0_0943	G0_1235	2	3	1	2	3	2	2
61	G0_1137	G0_1235	2	3	1	2	3	2	2
39	G0_0551	G0_0925	2	3	0	2	3	1	3
110	G0_0943	G0_0943	2	3	1	2	3	1	2
111	G0_1137	G0_1137	2	3	1	2	3	1	2
112	G0_1235	G0_1235	2	3	1	2	3	1	2
40	G0_0227	G0_0943	2	1	2	2	2	3	2
41	G0_0227	G0_1137	2	1	2	2	2	3	2
42	G0_0227	G0_1235	2	1	2	2	2	3	2
24	G0_1408	G0_1521	2	0	3	0	1	6	2
11	G0_0669	G0_1521	2	0	4	0	1	5	2
58	G0_0943	G0_1319	2	3	0	2	3	1	2
59	G0_0943	G0_1603	2	3	0	2	3	1	2
67	G0_1137	G0_1319	2	3	0	2	3	1	2
68	G0_1137	G0_1603	2	3	0	2	3	1	2
75	G0_1235	G0_1319	2	3	0	2	3	1	2
76	G0_1235	G0_1603	2	3	0	2	3	1	2
32	G0_0551	G0_0652	2	2	1	2	2	1	2
109	G0_0227	G0_0227	2	0	2	0	1	3	2
54	G0_0943	G0_0095	2	1	0	2	2	1	1
55	G0_0943	G0_1425	2	1	0	2	2	1	1
56	G0_0943	G0_1563	2	1	0	2	2	1	1
60	G0_0943	G0_0925	2	2	0	1	2	1	1
63	G0_1137	G0_0095	2	1	0	2	2	1	1
69	G0_1137	G0_0925	2	2	0	1	2	1	1
77	G0_1235	G0_0925	2	2	0	1	2	1	1
103	G0_1319	G0_1603	2	2	0	1	2	1	1
118	G0_1319	G0_1319	2	2	0	1	2	1	1
119	G0_1603	G0_1603	2	2	0	1	2	1	1
117	G0_1521	G0_1521	2	0	0	0	0	7	0
36	G0_0551	G0_1521	2	0	0	0	1	5	0
64	G0_1137	G0_1425	2	1	0	2	1	1	1
65	G0_1137	G0_1563	2	1	0	2	1	1	1
71	G0_1235	G0_0095	2	1	0	2	1	1	1
72	G0_1235	G0_1425	2	1	0	2	1	1	1
73	G0_1235	G0_1563	2	1	0	2	1	1	1
47	G0_0227	G0_1521	2	0	0	0	0	5	0
48	G0_0227	G0_1319	2	1	0	0	1	1	1
49	G0_0227	G0_1603	2	1	0	0	1	1	1
44	G0_0227	G0_0095	2	1	0	0	1	1	1
45	G0_0227	G0_1425	2	1	0	0	1	1	1
46	G0_0227	G0_1563	2	1	0	0	1	1	1
50	G0_0227	G0_0925	2	1	0	0	1	1	1
57	G0_0943	G0_1521	2	0	0	0	0	4	0
66	G0_1137	G0_1521	2	0	0	0	0	4	0
74	G0_1235	G0_1521	2	0	0	0	0	4	0
88	G0_0095	G0_1319	2	1	0	0	1	1	0
89	G0_0095	G0_1603	2	1	0	0	1	1	0
93	G0_1425	G0_1319	2	1	0	0	1	1	0
94	G0_1425	G0_1603	2	1	0	0	1	1	0
97	G0_1563	G0_1319	2	1	0	0	1	1	0
98	G0_1563	G0_1603	2	1	0	0	1	1	0
104	G0_1319	G0_0925	2	1	0	0	1	1	0
105	G0_1603	G0_0925	2	1	0	0	1	1	0
53	G0_0943	G0_0652	2	1	0	0	1	1	0
62	G0_1137	G0_0652	2	1	0	0	1	1	0
70	G0_1235	G0_0652	2	1	0	0	1	1	0
82	G0_0652	G0_1319	2	1	0	0	1	1	0
83	G0_0652	G0_1603	2	1	0	0	1	1	0
85	G0_0095	G0_1425	2	1	0	0	1	1	0
86	G0_0095	G0_1563	2	1	0	0	1	1	0
90	G0_0095	G0_0925	2	1	0	0	1	1	0
91	G0_1425	G0_1563	2	1	0	0	1	1	0
95	G0_1425	G0_0925	2	1	0	0	1	1	0
99	G0_1563	G0_0925	2	1	0	0	1	1	0
114	G0_0095	G0_0095	2	1	0	0	1	1	0
115	G0_1425	G0_1425	2	1	0	0	1	1	0
116	G0_1563	G0_1563	2	1	0	0	1	1	0
120	G0_0925	G0_0925	2	1	0	0	1	1	0
87	G0_0095	G0_1521	2	0	0	0	0	3	0
92	G0_1425	G0_1521	2	0	0	0	0	3	0
96	G0_1563	G0_1521	2	0	0	0	0	3	0
100	G0_1521	G0_1319	2	0	0	0	0	3	0
101	G0_1521	G0_1603	2	0	0	0	0	3	0
102	G0_1521	G0_0925	2	0	0	0	0	3	0
81	G0_0652	G0_1521	2	0	0	0	0	3	0
78	G0_0652	G0_0095	2	1	0	0	0	1	0
79	G0_0652	G0_1425	2	1	0	0	0	1	0
80	G0_0652	G0_1563	2	1	0	0	0	1	0
84	G0_0652	G0_0925	2	1	0	0	0	1	0
43	G0_0227	G0_0652	2	0	0	0	0	1	0
113	G0_0652	G0_0652	2	0	0	0	0	0	0
